# Supplementary material for: Riboflavin Intake Inversely Associated with Cardiovascular-Disease Mortality and Interacting with Folate Intake: Findings from the National Health and Nutrition Examination Survey (NHANES) 2005–2016
Source: Nutrients. 2022 Dec 16;14(24):5345. doi: 10.3390/nu14245345 (PMC9785396; doi:10.3390/nu14245345)
Supplement: Supplementary file 1 [file nutrients-14-05345-s001.zip]

Archive with 1 entries (1 files):
- nutrients-2088154-supplementary.pdf
